# Supplementary material for: New species of smiley-faced spider Spintharus (Araneae, Theridiidae) from Brazil, and comments on unobserved diversity in South America
Source: Zookeys. 2020 Feb 24;915:17–24. doi: 10.3897/zookeys.915.47563 (PMC7052027; doi:10.3897/zookeys.915.47563)
Supplement: XML Treatment for Spintharus gracilis [file zookeys.915.47563-treatment1.xml]

<!DOCTYPE tp:taxon-treatment
  PUBLIC "-//TaxonX//DTD Taxonomic Treatment Publishing DTD v0 20100105//EN" "tax-treatment-NSO.dtd">
<tp:taxon-treatment xmlns:tp="http://www.plazi.org/taxpub"><tp:treatment-meta><kwd-group><label>Taxon classification</label><kwd><named-content xmlns:xlink="http://www.w3.org/1999/xlink" content-type="kingdom">Animalia</named-content></kwd><kwd><named-content xmlns:xlink="http://www.w3.org/1999/xlink" content-type="order">Araneae</named-content></kwd><kwd><named-content xmlns:xlink="http://www.w3.org/1999/xlink" content-type="family">Theridiidae</named-content></kwd></kwd-group><mixed-citation publication-type="journal"><person-group><name><surname>LeMay</surname><given-names>Gabriel A.</given-names></name><name><surname>Agnarsson</surname><given-names>Ingi</given-names></name></person-group><article-title>New species of smiley-faced spider <italic><tp:taxon-name><tp:taxon-name-part taxon-name-part-type="genus" reg="Spintharus">Spintharus</tp:taxon-name-part></tp:taxon-name></italic> (<tp:taxon-name><tp:taxon-name-part taxon-name-part-type="order">Araneae</tp:taxon-name-part></tp:taxon-name>, <tp:taxon-name><tp:taxon-name-part taxon-name-part-type="family">Theridiidae</tp:taxon-name-part></tp:taxon-name>) from Brazil, and comments on unobserved diversity in South America</article-title><source>Zookeys</source><day>24</day><month>2</month><year>2020</year><volume>915</volume><fpage>17</fpage><lpage>24</lpage><pub-id pub-id-type="doi">10.3897/zookeys.915.47563</pub-id></mixed-citation></tp:treatment-meta><tp:nomenclature><tp:taxon-name><object-id xmlns:xlink="http://www.w3.org/1999/xlink" content-type="arpha" xlink:type="simple">49EE210D-B312-5118-8C60-F50BA272ABA1</object-id>
            <tp:taxon-name-part taxon-name-part-type="genus" reg="Spintharus">Spintharus</tp:taxon-name-part>
            <tp:taxon-name-part taxon-name-part-type="species" reg="gracilis">gracilis</tp:taxon-name-part>
          </tp:taxon-name><tp:taxon-authority>Keyserling, 1886</tp:taxon-authority><xref ref-type="fig" rid="F1">Figure 1A–O</xref><tp:nomenclature-citation-list><tp:nomenclature-citation><tp:taxon-name>
                <tp:taxon-name-part taxon-name-part-type="genus" reg="Spintharus">Spintharus</tp:taxon-name-part> <tp:taxon-name-part taxon-name-part-type="species" reg="gracilis">gracilis</tp:taxon-name-part></tp:taxon-name><comment>Keyserling, 1886: 244, plate 20, fig. 298a, b (Holotype unknown, however syntypes from Blumenau, Santa Catarina, Brazil, deposited in the British Museum of Natural History have been re-examined; <xref ref-type="bibr" rid="B8">Levi 1963a</xref>: 227, figs 2v, 10–13).</comment></tp:nomenclature-citation></tp:nomenclature-citation-list></tp:nomenclature><tp:treatment-sec sec-type="material" id="SECID0EZFAC"><title>Material examined.</title><p><bold>Brazil</bold>, Rio Grande do Sul, São Leopoldo, 19.viii.1986, C.J. Becker, 1 female, (<named-content xmlns:xlink="http://www.w3.org/1999/xlink" content-type="dwc:institutional_code" xlink:type="simple">MCTP</named-content>); São Leopoldo, 19.viii.1986, C.J. Becker, 1 male, (<named-content xmlns:xlink="http://www.w3.org/1999/xlink" content-type="dwc:institutional_code" xlink:type="simple">MCTP</named-content>); Eldorado do Sul, <named-content xmlns:xlink="http://www.w3.org/1999/xlink" content-type="dwc:verbatimCoordinates" xlink:type="simple"><named-content content-type="geo-json" specific-use="{&#34;type&#34;:&#34;Point&#34;,&#34;coordinates&#34;:[-51.672333,-30.092278]}" id="NCID0EUGAC" xlink:type="simple">30°05'32.2"S, 51°40'20.4"W</named-content></named-content>, 25.vii.1995, A.A. Lise, 1 male, (<named-content xmlns:xlink="http://www.w3.org/1999/xlink" content-type="dwc:institutional_code" xlink:type="simple">MCTP</named-content>); Novo Hamburgo, 1.x.1986, C.J. Becker, 2 females, 1 male, (<named-content xmlns:xlink="http://www.w3.org/1999/xlink" content-type="dwc:institutional_code" xlink:type="simple">MCTP</named-content>); Campo Bom, 19.x.1987, C.J. Becker, 1 male, (<named-content xmlns:xlink="http://www.w3.org/1999/xlink" content-type="dwc:institutional_code" xlink:type="simple">MCTP</named-content>); Viamão, <named-content xmlns:xlink="http://www.w3.org/1999/xlink" content-type="dwc:verbatimCoordinates" xlink:type="simple"><named-content content-type="geo-json" specific-use="{&#34;type&#34;:&#34;Point&#34;,&#34;coordinates&#34;:[-51.050556,-30.078528]}" id="NCID0EUHAC" xlink:type="simple">30°04'42.7"S, 51°03'02.0"W</named-content></named-content>, 19.viii.1994, A.A. Lise, 1 female, 4 males, (<named-content xmlns:xlink="http://www.w3.org/1999/xlink" content-type="dwc:institutional_code" xlink:type="simple">MCTP</named-content>).</p></tp:treatment-sec><tp:treatment-sec sec-type="diagnosis" id="SECID0EBIAC"><title>Diagnosis.</title><p><italic><tp:taxon-name><tp:taxon-name-part taxon-name-part-type="genus" reg="Spintharus">Spintharus</tp:taxon-name-part> <tp:taxon-name-part taxon-name-part-type="species" reg="gracilis">gracilis</tp:taxon-name-part></tp:taxon-name></italic> females differ from all other <italic><tp:taxon-name><tp:taxon-name-part taxon-name-part-type="genus" reg="Spintharus">Spintharus</tp:taxon-name-part></tp:taxon-name></italic> species by the long and narrow abdomen being &gt;3× longer than wide (Fig. <xref ref-type="fig" rid="F1">1A–C</xref>). Males differ from all other <italic><tp:taxon-name><tp:taxon-name-part taxon-name-part-type="genus" reg="Spintharus">Spintharus</tp:taxon-name-part></tp:taxon-name></italic> species by the extremely long embolus traversing the entire outer edge of the tegulum (Fig. <xref ref-type="fig" rid="F1">1J, K, O</xref>).</p><fig id="F1" position="float" orientation="portrait"><object-id xmlns:xlink="http://www.w3.org/1999/xlink" content-type="doi" xlink:type="simple">10.3897/zookeys.915.47563.figure1</object-id><object-id xmlns:xlink="http://www.w3.org/1999/xlink" content-type="arpha" xlink:type="simple">E692F076-8F19-5672-AEDB-772223FF4E1A</object-id><label>Figure 1.</label><caption><p><italic><tp:taxon-name><tp:taxon-name-part taxon-name-part-type="genus" reg="Spintharus">Spintharus</tp:taxon-name-part> <tp:taxon-name-part taxon-name-part-type="species" reg="gracilis">gracilis</tp:taxon-name-part></tp:taxon-name></italic> Keyserling from Rio Grande do Sul, São Leopoldo. Female (<bold>A–C</bold>); <bold>A</bold> dorsal <bold>B</bold> ventral <bold>C</bold> lateral. Male (<bold>D–F</bold>); <bold>D</bold> dorsal <bold>E</bold> ventral <bold>F</bold> lateral <bold>G–I</bold> epigynum: <bold>G</bold> digested dorsal <bold>H</bold> digested ventral <bold>I</bold> undigested ventral <bold>J</bold> palp ventral <bold>K</bold> male syntype palp illustrated by <xref ref-type="bibr" rid="B8">Levi (1963a)</xref>. <bold>L–N</bold> Male from Rio Grande do Sul, Eldorado do Sul (<named-content xmlns:xlink="http://www.w3.org/1999/xlink" content-type="dwc:verbatimCoordinates" xlink:type="simple"><named-content content-type="geo-json" specific-use="{&#34;type&#34;:&#34;Point&#34;,&#34;coordinates&#34;:[-51.672333,-30.092278]}" id="NCID0EALAC" xlink:type="simple">30°05'32.2"S, 51°40'20.4"W</named-content></named-content>) <bold>L</bold> dorsal <bold>M</bold> ventral <bold>N</bold> lateral <bold>O</bold> palp ventral. While we hypothesize that all illustrated palps belong to <italic><tp:taxon-name><tp:taxon-name-part taxon-name-part-type="genus" reg="Spintharus">S.</tp:taxon-name-part> <tp:taxon-name-part taxon-name-part-type="species" reg="gracilis">gracilis</tp:taxon-name-part></tp:taxon-name></italic>, note that the male from Eldorado do Sul is smaller, has smaller palp, and differs subtly in conformation, e.g., area of tegulum exposed.</p></caption><graphic xmlns:xlink="http://www.w3.org/1999/xlink" xlink:href="zookeys-915-017-g001.jpg" position="float" orientation="portrait" xlink:type="simple" id="oo_382979.jpg"><uri content-type="original_file" xlink:type="simple">https://binary.pensoft.net/fig/382979</uri></graphic></fig></tp:treatment-sec><tp:treatment-sec sec-type="description" id="SECID0E4LAC"><title>Description.</title><p><bold>Female.</bold> Total length 4.21 (mm). Cephalothorax 1.05 long, 0.92 wide, 0.67 high, light yellow.</p><p>Sternum 0.77 long, 0.51 wide, extending half way between coxae IV, light yellow. Abdomen 3.16 long, 1.04 wide, 0.88 high. Narrow to oval without humps (Fig. <xref ref-type="fig" rid="F1">1A–C</xref>). Fragmented white lines follow the dorsolateral edge from anterior to posterior, excluding the posterior third of the total abdomen length. Terminuses of white lines are inflected slightly medially, being more pronounced at the anterior terminus. White markings nearly join to form a strip just anterior of the abdomen center, but remain separated by an unpigmented gap. All eyes approximately equal in size, anterior median eyes 0.06 in diameter, anterior lateral eyes 0.11 in diameter. All eyes slightly elevated on cephalothorax and located within one eye diameter apart from each other, except the posterior median, which are 0.18 apart. Leg I femur 1.92, patella 0.45, tibia 1.37, metatarsus 1.90, tarsus 0.59. All legs pale yellow.</p><p>Epigynum with widely spaced and distinctly round copulatory openings and copulatory ducts spirals extending beyond the ectal margin of spermathecae.</p><p><bold>Male.</bold> Total length 3.56. Cephalothorax 0.97 long, 0.99 wide, 0.60 high, yellow with slightly darker shading on lateral sides. Sternum 0.69 long, 0.50 wide, extending half way between coxae IV, light yellow. Abdomen 2.5 long, 0.67 wide, 0.71 high. All eyes approximately equal in size, anterior median eyes 0.09 in diameter, anterior lateral eyes 0.12 in diameter. All eyes slightly elevated on cephalothorax and located within one eye diameter apart from each other, except the posterior medians, which are 0.18 apart. Leg I femur 2.28, patella 0.41, tibia 1.58, metatarsus 2.12, tarsus 0.50. All legs yellow. Darker brown shading on leg IV on patella and where tibia meets metatarsus.</p><p>Male pedipalp with an extremely long spiral traversing the entire outer edge of the tegulum, leaving a large area of the tegulum exposed (Fig. <xref ref-type="fig" rid="F1">1J</xref>).</p><p><bold>Taxonomic note.</bold> The specimens examined here are from the southeast coast of Brazil but to the south of the hitherto documented locations. Given the strong genetic structure found in the Caribbean (<xref ref-type="bibr" rid="B4">Dziki et al. 2015</xref>) over relatively short distances, we cannot rule out that our redescription represents a new species. However, detailed sampling coupled with DNA data will be necessary to test the limits of <italic><tp:taxon-name><tp:taxon-name-part taxon-name-part-type="genus" reg="Spintharus">S.</tp:taxon-name-part> <tp:taxon-name-part taxon-name-part-type="species" reg="gracilis">gracilis</tp:taxon-name-part></tp:taxon-name></italic>, as was the case for “<italic><tp:taxon-name><tp:taxon-name-part taxon-name-part-type="genus" reg="Spintharus">S.</tp:taxon-name-part> <tp:taxon-name-part taxon-name-part-type="species" reg="flavidus">flavidus</tp:taxon-name-part></tp:taxon-name></italic>” (<xref ref-type="bibr" rid="B2">Agnarsson et al. 2018</xref>).</p></tp:treatment-sec><ref-list><ref id="B8"><mixed-citation xmlns:xlink="http://www.w3.org/1999/xlink" xlink:type="simple"><person-group><name name-style="western"><surname>Levi</surname><given-names>HW</given-names></name></person-group> (<year>1963a</year>) <article-title>The American spider genera <italic><tp:taxon-name><tp:taxon-name-part taxon-name-part-type="genus">Spintharus</tp:taxon-name-part></tp:taxon-name></italic> and <italic><tp:taxon-name><tp:taxon-name-part taxon-name-part-type="genus">Thwaitesia</tp:taxon-name-part></tp:taxon-name></italic> (<tp:taxon-name><tp:taxon-name-part taxon-name-part-type="order">Araneae</tp:taxon-name-part></tp:taxon-name>: <tp:taxon-name><tp:taxon-name-part taxon-name-part-type="family">Theridiidae</tp:taxon-name-part></tp:taxon-name>).</article-title><source>Psyche</source><volume>70</volume>: <fpage>223</fpage>–<lpage>234</lpage>. <ext-link xlink:type="simple" ext-link-type="doi" xlink:href="10.1155/1963/54690">https://doi.org/10.1155/1963/54690</ext-link></mixed-citation></ref><ref id="B4"><mixed-citation xmlns:xlink="http://www.w3.org/1999/xlink" xlink:type="simple"><person-group><name name-style="western"><surname>Dziki</surname><given-names>A</given-names></name><name name-style="western"><surname>Binford</surname><given-names>GJ</given-names></name><name name-style="western"><surname>Coddington</surname><given-names>JA</given-names></name><name name-style="western"><surname>Agnarsson</surname><given-names>I</given-names></name></person-group> (<year>2015</year>) <italic><tp:taxon-name><tp:taxon-name-part taxon-name-part-type="genus">Spintharus</tp:taxon-name-part> <tp:taxon-name-part taxon-name-part-type="species">flavidus</tp:taxon-name-part></tp:taxon-name></italic> in the Caribbean-a 30 million year biogeographical history and radiation of a ‘widespread species’. PeerJ 3: e1422. <ext-link xlink:type="simple" ext-link-type="doi" xlink:href="10.7717/peerj.1422">https://doi.org/10.7717/peerj.1422</ext-link></mixed-citation></ref><ref id="B2"><mixed-citation xmlns:xlink="http://www.w3.org/1999/xlink" xlink:type="simple"><person-group><name name-style="western"><surname>Agnarsson</surname><given-names>I</given-names></name><name name-style="western"><surname>Van Patten</surname><given-names>C</given-names></name><name name-style="western"><surname>Sargeant</surname><given-names>L</given-names></name><name name-style="western"><surname>Chomitz</surname><given-names>B</given-names></name><name name-style="western"><surname>Dziki</surname><given-names>A</given-names></name><name name-style="western"><surname>Binford</surname><given-names>GJ</given-names></name></person-group> (<year>2018</year>) <article-title>A radiation of the ornate Caribbean ‘smiley-faced spiders’, with descriptions of 15 new species (<tp:taxon-name><tp:taxon-name-part taxon-name-part-type="order">Araneae</tp:taxon-name-part></tp:taxon-name>: <tp:taxon-name><tp:taxon-name-part taxon-name-part-type="family">Theridiidae</tp:taxon-name-part></tp:taxon-name>, <italic><tp:taxon-name><tp:taxon-name-part taxon-name-part-type="genus">Spintharus</tp:taxon-name-part></tp:taxon-name></italic>).</article-title><source>Zoological Journal of the Linnean Society</source><volume>182</volume>: <fpage>758</fpage>–<lpage>790</lpage>. <ext-link xlink:type="simple" ext-link-type="doi" xlink:href="10.1093/zoolinnean/zlx056">https://doi.org/10.1093/zoolinnean/zlx056</ext-link></mixed-citation></ref></ref-list></tp:taxon-treatment>
