# Supplementary material for: New species of smiley-faced spider Spintharus (Araneae, Theridiidae) from Brazil, and comments on unobserved diversity in South America
Source: Zookeys. 2020 Feb 24;915:17–24. doi: 10.3897/zookeys.915.47563 (PMC7052027; doi:10.3897/zookeys.915.47563)
Supplement: XML Treatment for Spintharus leverger [file zookeys.915.47563-treatment2.xml]

<!DOCTYPE tp:taxon-treatment
  PUBLIC "-//TaxonX//DTD Taxonomic Treatment Publishing DTD v0 20100105//EN" "tax-treatment-NSO.dtd">
<tp:taxon-treatment xmlns:tp="http://www.plazi.org/taxpub"><tp:treatment-meta><kwd-group><label>Taxon classification</label><kwd><named-content xmlns:xlink="http://www.w3.org/1999/xlink" content-type="kingdom">Animalia</named-content></kwd><kwd><named-content xmlns:xlink="http://www.w3.org/1999/xlink" content-type="order">Araneae</named-content></kwd><kwd><named-content xmlns:xlink="http://www.w3.org/1999/xlink" content-type="family">Theridiidae</named-content></kwd></kwd-group><mixed-citation publication-type="journal"><person-group><name><surname>LeMay</surname><given-names>Gabriel A.</given-names></name><name><surname>Agnarsson</surname><given-names>Ingi</given-names></name></person-group><article-title>New species of smiley-faced spider <italic><tp:taxon-name><tp:taxon-name-part taxon-name-part-type="genus" reg="Spintharus">Spintharus</tp:taxon-name-part></tp:taxon-name></italic> (<tp:taxon-name><tp:taxon-name-part taxon-name-part-type="order">Araneae</tp:taxon-name-part></tp:taxon-name>, <tp:taxon-name><tp:taxon-name-part taxon-name-part-type="family">Theridiidae</tp:taxon-name-part></tp:taxon-name>) from Brazil, and comments on unobserved diversity in South America</article-title><source>Zookeys</source><day>24</day><month>2</month><year>2020</year><volume>915</volume><fpage>17</fpage><lpage>24</lpage><pub-id pub-id-type="doi">10.3897/zookeys.915.47563</pub-id></mixed-citation></tp:treatment-meta><tp:nomenclature><tp:taxon-name><object-id xmlns:xlink="http://www.w3.org/1999/xlink" content-type="arpha" xlink:type="simple">C5D53D6B-3C42-5479-9DDC-E54F0EA5EE36</object-id>
            <tp:taxon-name-part taxon-name-part-type="genus" reg="Spintharus">Spintharus</tp:taxon-name-part>
            <tp:taxon-name-part taxon-name-part-type="species" reg="leverger">leverger</tp:taxon-name-part>
            <object-id xmlns:xlink="http://www.w3.org/1999/xlink" content-type="zoobank" xlink:type="simple">http://zoobank.org/BCA7D823-032D-417B-973B-9C2F5D9CF376</object-id>
          </tp:taxon-name><tp:taxon-status xmlns:xlink="http://www.w3.org/1999/xlink" xlink:type="simple">sp. nov.</tp:taxon-status><xref ref-type="fig" rid="F2">Figure 2A–N</xref></tp:nomenclature><tp:treatment-sec sec-type="type material" id="SECID0EEPAC"><title>Type material.</title><p><bold><italic>Holotype</italic></bold> female from Santo Antônio de Leverger, Mato Grosso, <bold>Brazil</bold>, 29.vii.1992, A.A. Lise &amp; A. Braul, in <named-content xmlns:xlink="http://www.w3.org/1999/xlink" content-type="dwc:institutional_code" xlink:type="simple">MCTP</named-content>. <bold><italic>Paratype</italic></bold> male with same data, deposited in the <named-content xmlns:xlink="http://www.w3.org/1999/xlink" content-type="dwc:institutional_code" xlink:type="simple">SMNH</named-content>.</p></tp:treatment-sec><tp:treatment-sec sec-type="material" id="SECID0EFAAE"><title>Additional material.</title><p><bold>Brazil</bold>: Mato Grosso, Santo Antônio de Leverger, 29.vii.1992, A.A. Lise &amp; A. Braul, 4 females, 1 male, (<named-content xmlns:xlink="http://www.w3.org/1999/xlink" content-type="dwc:institutional_code" xlink:type="simple">MCTP</named-content>); Chapada dos Guimarães, 15–26.vii.1992, A.A. Lise &amp; A. Braul, 1 male, (<named-content xmlns:xlink="http://www.w3.org/1999/xlink" content-type="dwc:institutional_code" xlink:type="simple">MCTP</named-content>); Rio Grande do Sul, Quaraí, 4–28.v.1991, A.A. Lise, 2 females, (<named-content xmlns:xlink="http://www.w3.org/1999/xlink" content-type="dwc:institutional_code" xlink:type="simple">MCTP</named-content>)</p></tp:treatment-sec><tp:treatment-sec sec-type="diagnosis" id="SECID0EFBAE"><title>Diagnosis.</title><p><italic><tp:taxon-name><tp:taxon-name-part taxon-name-part-type="genus" reg="Spintharus">Spintharus</tp:taxon-name-part> <tp:taxon-name-part taxon-name-part-type="species" reg="leverger">leverger</tp:taxon-name-part></tp:taxon-name></italic> sp. nov. differ from all other <italic><tp:taxon-name><tp:taxon-name-part taxon-name-part-type="genus" reg="Spintharus">Spintharus</tp:taxon-name-part></tp:taxon-name></italic> species by the large and robustly sclerotized spermathecae of the female genitalia (Fig. <xref ref-type="fig" rid="F2">2G–I</xref>) and the tight distal compression of male palpal sclerites, with most of the tegulum exposed (Fig. <xref ref-type="fig" rid="F2">2N</xref>).</p></tp:treatment-sec><tp:treatment-sec sec-type="description" id="SECID0EFCAE"><title>Description.</title><p><bold>Female</bold>: Total length 4.72. Cephalothorax 1.10 long, 1.03 wide, 0.82 high, yellow-brown with slightly darker shading laterally. Sternum 0.90 long, 0.58 wide, extending half way between coxae IV, yellow. Abdomen 3.50 long, 1.53 wide, 1.50 high, elongated oval without humps (Fig. <xref ref-type="fig" rid="F2">2A–C</xref>). Four pairs of juxtaposed clustered white blotches run along the dorsal side. White blotches appear slightly fragmented. Brown markings follow the dorsolateral edges of the abdomen from anterior to posterior, joining together just anterior of the center of the abdomen to form a narrow strip. A pair of small dark bulbous spots appear posterolaterally on the abdomen. All eyes elevated on cephalothorax and approximately equal in size, anterior median eyes 0.08 in diameter, anterior lateral eyes 0.12 in diameter. All eyes located within one eye diameter from each other, except the posterior medians, which are 0.13 apart. Leg I femur 2.23, patella 0.65, tibia 1.63, metatarsus 2.24, tarsus 0.61. All legs pale yellow, with the metatarsus of legs I, II, and IV slightly browner.</p><p>Epigynum with very large and robustly sclerotized spermathecae and relatively small copulatory openings, with clearly sclerotized edges (Fig. <xref ref-type="fig" rid="F2">2G–I</xref>).</p><p><bold>Male</bold>: Total length 3.52. Cephalothorax 1.10 long, 0.88 wide, 0.64 high, yellow with slightly darker shading laterally. Sternum 0.75 long, 0.51 wide, extending half way between coxae IV, light yellow. Abdomen 2.45 long, 0.89 wide, 0.88 high. All eyes elevated on cephalothorax and approximately equal in size, anterior median eyes 0.08 in diameter, anterior lateral eyes 0.13 in diameter. All eyes located within one eye diameter apart from each other, except the posterior medians, which are 0.14 apart. Leg I femur 2.19, patella 0.51, tibia 1.53, metatarsus 2.28, tarsus 0.55. All legs yellow.</p><p>Male pedipalp with all sclerites tightly packed at the distal end of the tegulum, leaving the tegulum largely exposed, embolus relatively short (Fig. <xref ref-type="fig" rid="F2">2J</xref>).</p></tp:treatment-sec><tp:treatment-sec sec-type="etymology" id="SECID0EBDAE"><title>Etymology.</title><p>This species epithet refers to the municipality of Santo Antônio de Leverger, the location in which the holotype female was collected.</p><fig id="F2" position="float" orientation="portrait"><object-id xmlns:xlink="http://www.w3.org/1999/xlink" content-type="doi" xlink:type="simple">10.3897/zookeys.915.47563.figure2</object-id><object-id xmlns:xlink="http://www.w3.org/1999/xlink" content-type="arpha" xlink:type="simple">01117260-7DD5-5E92-90B1-2808978B5310</object-id><label>Figure 2.</label><caption><p><italic><tp:taxon-name><tp:taxon-name-part taxon-name-part-type="genus" reg="Spintharus">Spintharus</tp:taxon-name-part> <tp:taxon-name-part taxon-name-part-type="species" reg="leverger">leverger</tp:taxon-name-part></tp:taxon-name></italic> LeMay &amp; Agnarsson, sp. nov. Holotype female and paratype male from Mato Grosso, Santo Antônio de Leverger. Female (<bold>A–C</bold>); <bold>A</bold> dorsal <bold>B</bold> ventral <bold>C</bold> lateral. Male (<bold>D–F</bold>); <bold>D</bold> dorsal <bold>E</bold> ventral <bold>F</bold> lateral <bold>G–I</bold> epigynum <bold>G</bold> digested dorsal <bold>H</bold> digested ventral <bold>I</bold> undigested ventral <bold>J</bold> palp ventral. Male from Mato Grasso, Chapada dos Guimarães. Male (<bold>K–M</bold>); <bold>K</bold> dorsal <bold>L</bold> ventral <bold>M</bold> lateral <bold>N</bold> male pedipalp, ventral. Note that male from Chapada dos Guimarães has sclerites slightly less juxtaposed at the terminus of the palp.</p></caption><graphic xmlns:xlink="http://www.w3.org/1999/xlink" xlink:href="zookeys-915-017-g002.jpg" position="float" orientation="portrait" xlink:type="simple" id="oo_382980.jpg"><uri content-type="original_file" xlink:type="simple">https://binary.pensoft.net/fig/382980</uri></graphic></fig></tp:treatment-sec></tp:taxon-treatment>
